# Supplementary material for: Decreased cerebrospinal fluid orexin levels not associated with clinical sleep disturbance in Parkinson’s disease: A retrospective study
Source: PLoS One. 2022 Dec 30;17(12):e0279747. doi: 10.1371/journal.pone.0279747 (PMC9803214; doi:10.1371/journal.pone.0279747)
Supplement: S1 Table — The table shows Spearman’s rank correlation coefficients for orexin levels and clinical characteristics. No clinical characteristics showed a significant correlation with CSF orexin levels. 95%CI, 95% confidence interval; ESS, Epworth Sleepiness Scale; RBDQ, Rapid Eye Movement Sleep Behavior Disorder Questionnaire; HYscale, Hoehn and Yahr scale; MDS-UPDRS(I)—(IV), Movement Disorder Society—Unified Parkinson’s Disease Rating Scale part 1 to 4; PDQ-39, Parkinson’s Disease Questionnaire; MMSE, Mini-Mental State Examination; FAB, Frontal Assessment Battery; Olfactory, Olfactory identification score; SCOPA-AUT, Scales for Outcomes in Parkinson’s Disease-Autonomic; GDS-15, Geriatric Depression Scale; AS, Apathy Scale. (XLSX) [file pone.0279747.s001.xlsx]

## Sheet: Sheet1
	n	ρ	95%CI	p-value
Age	68	0.14	[-0.1–0.36]	0.26
disease duration	68	0.2	[-0.04–0.42]	0.11
ESS	68	0.02	[-0.22–0.26]	0.87
RBDQ	68	0.08	[-0.16–0.31]	0.52
HYscale	68	-0.01	[-0.25–0.23]	0.92
UPDRS (I)	67	0.03	[-0.21–0.27]	0.81
UPDRS (II)	67	0.04	[-0.2–0.28]	0.72
UPDRS (III)	68	-0.05	[-0.29–0.19]	0.67
UPDRS (IV)	67	0.04	[-0.21–0.27]	0.77
PDQ-39	67	0	[-0.24–0.24]	0.99
MMSE	68	-0.16	[-0.38–0.09]	0.2
FAB	68	-0.1	[-0.33–0.14]	0.42
Olfactory score	66	0.24	[-0.00–0.46]	0.05
SCOPA-AUT	68	0.08	[-0.17–0.31]	0.54
GDS-15	68	0.03	[-0.21–0.26]	0.82
AS	68	0	[-0.24–0.24]	1
