# Supplementary material for: Decreased cerebrospinal fluid orexin levels not associated with clinical sleep disturbance in Parkinson’s disease: A retrospective study
Source: PLoS One. 2022 Dec 30;17(12):e0279747. doi: 10.1371/journal.pone.0279747 (PMC9803214; doi:10.1371/journal.pone.0279747)
Supplement: S2 Table — The table shows the Spearman’s rank correlation coefficients for longitudinal changes in orexin levels and clinical characteristics. There were no significant correlations between longitudinal changes in orexin levels and clinical characteristics. 95%CI, 95% confidence interval; Δ-, increment of -; ESS, Epworth Sleepiness Scale; RBDQ, Rapid Eye Movement Sleep Behavior Disorder Questionnaire; HYscale, Hoehn and Yahr scale; MDS-UPDRS(I)—(IV), Movement Disorder Society—unified Parkinson’s Disease Rating Scale part 1 to 4; PDQ-39, Parkinson’s Disease Questionnaire; MMSE, Mini-Mental State Examination; FAB, Frontal Assessment Battery; Olfactory, Olfactory identification score; SCOPA-AUT, Scales for Outcomes in Parkinson’s Disease-Autonomic; GDS-15, Geriatric Depression Scale; AS, Apathy Scale. (XLSX) [file pone.0279747.s002.xlsx]

## Sheet: Sheet1
	n	ρ	95%CI	p-value
ΔAge	16	0.3	[-0.23–0.69]	0.26
Δdisease duration	16	0.17	[-0.35–0.62]	0.52
ΔESS	16	0.13	[-0.39–0.59]	0.63
ΔRBDQ	16	0.09	[-0.43–0.56]	0.74
ΔH & Y scale	16	-0.34	[-0.71–0.19]	0.2
ΔUPDRS (I)	16	0.14	[-0.38–0.59]	0.61
ΔUPDRS (II)	16	0.16	[-0.37–0.61]	0.56
ΔUPDRS (III)	16	0.27	[-0.26–0.68]	0.3
ΔUPDRS (IV)	16	0.32	[-0.21–0.7]	0.23
ΔPDQ-39	16	-0.37	[-0.73–0.15]	0.16
ΔMMSE	16	0.16	[-0.36–0.61]	0.55
ΔFAB	16	-0.19	[-0.63–0.33]	0.47
ΔOlfactory	15	0.54	[0.04–0.83]	0.04
ΔSCOPA-AUT	16	0.19	[-0.33–0.63]	0.47
ΔGDS-15	16	0.11	[-0.41–0.57]	0.7
ΔAS	16	-0.25	[-0.67–0.28]	0.34
