# Supplementary material for: Decreased cerebrospinal fluid orexin levels not associated with clinical sleep disturbance in Parkinson’s disease: A retrospective study
Source: PLoS One. 2022 Dec 30;17(12):e0279747. doi: 10.1371/journal.pone.0279747 (PMC9803214; doi:10.1371/journal.pone.0279747)
Supplement: S3 Table — The table shows Spearman’s rank correlation coefficients for initial orexin levels and longitudinal changes in clinical characteristics. There was no significant correlation between initial CSF orexin levels and longitudinal changes in clinical characteristics. 95%CI, 95% confidence interval; Δ-, increment of -; ESS, Epworth Sleepiness Scale; RBDQ, Rapid Eye Movement Sleep Behavior Disorder Questionnaire; HYscale, Hoehn and Yahr scale; MDS-UPDRS(I)—(IV), Movement Disorder Society—unified Parkinson’s Disease Rating Scale part 1 to 4; PDQ-39, Parkinson’s Disease Questionnaire; MMSE, Mini-Mental State Examination; FAB, Frontal Assessment Battery; Olfactory, Olfactory identification score; SCOPA-AUT, Scales for Outcomes in Parkinson’s Disease-Autonomic; GDS-15, Geriatric Depression Scale; AS, Apathy Scale. (XLSX) [file pone.0279747.s003.xlsx]

## Sheet: Sheet1
	n	ρ	95%CI	p-value
ΔAge	16	-0.3	[-0.69–0.23]	0.26
Δdisease duration	16	0.2	[-0.33–0.63]	0.46
ΔESS	16	0.17	[-0.35–0.61]	0.53
ΔRBDQ	16	-0.04	[-0.53–0.46]	0.88
ΔHYscale	16	0.16	[-0.37–0.6]	0.56
ΔUPDRS (I)	16	0.01	[-0.48–0.51]	0.96
ΔUPDRS (II)	16	-0.09	[-0.56–0.42]	0.74
ΔUPDRS (III)	16	-0.22	[-0.65–0.31]	0.41
ΔUPDRS (IV)	16	0.2	[-0.33–0.63]	0.47
ΔPDQ-39	16	0.31	[-0.22–0.7]	0.25
ΔMMSE	16	-0.15	[-0.6–0.37]	0.57
ΔFAB	16	0.07	[-0.44–0.55]	0.8
ΔOlfactory	15	-0.2	[-0.65–0.35]	0.48
ΔSCOPA-AUT	16	-0.11	[-0.57–0.41]	0.68
ΔGDS-15	16	0.42	[-0.09–0.76]	0.1
ΔAS	16	0.42	[-0.09–0.76]	0.1
